# Supplementary material for: Staphylococcus aureus Isolates from Goat and Sheep Milk Seem to Be Closely Related and Differ from Isolates Detected from Bovine Milk
Source: Front Microbiol. 2016 Mar 14;7:319. doi: 10.3389/fmicb.2016.00319 (PMC4789554; doi:10.3389/fmicb.2016.00319)
Supplement: Supplementary file 1 [file Data_Sheet_1.XLSX]

## Sheet: DNA microarray results
Prevalence of resistance and virulence genes among S. aureus isolated from goat (G), sheep (S), and bovine (B) milk detected by DNA microarray.
			Prevalence (%)			P value (Fisher's exact test, exact sig. (1-sided))
Group	Gene/Probe	Function	G (n = 34)	S (n = 15)	B (n = 78)	GxS	GxB	SxB
Markers	rrnD1 (S. aureus)	Domain 1 of 23S-rRNA Gene	100	100	100
	gapA	Glyceraldehyde 3-phosphate Dehydrogenase	100	100	100
	katA	Catalase A	100	100	100
	coA	Coagulase	100	100	100
	spa	Staphylococcal Protein A	100	100	100
	sbi	IgG-binding Protein	100	100	100
	nuc1	Thermostable Extracellular Nuclease (DNAse)	100	100	100
	fnbA (total & consensus)	Fibronectin-binding Protein A	100	100	94.8718
	vraS	vraS Sensor Protein	100	100	100
	sarA	Staphylococcal Accessory Regulator A	100	100	100
	eno	Enolase	100	100	100
	saeS	Histidine Protein Kinase (sae Locus)	100	100	100
Resistance	mecA	Methicillin, Oxacillin and all Beta-Lactams, defining MRSA	0	0	0
	blaI	Beta Lactamase Repressor (Inhibitor)	17.6471	6.66667	12.8205
	blaR	Beta Lactamase Regulatory Protein	17.6471	6.66667	12.8205
	blaZ	Beta-Lactamase	17.6471	6.66667	12.8205
	erm(A)	Macrolide, Clindamycin	0	2.94118	0
	erm(B)	Macrolide, Clindamycin	0	2.94118	0
	erm(C)	Macrolide, Clindamycin	0	2.94118	1.28205
	lnu(A)	Lincosamide	0	0	0
	msr(A)	Macrolide	0	0	0
	mef(A)	Macrolide	0	0	0
	mph(C)	Macrolide	0	0	0
	vat(A)	Virginiamycin A	0	0	0
	vat(B)	Streptogramin A	0	0	0
	vga(A)	Streptogramin A, Lincosamide, Pleuromutilin	0	0	0
	vga(A) (BM 3327)	Streptogramin A (allele from BM 3327)	0	0	0
	vgB(A)	Virginiamycin B, Pristinamycin	0	0	0
	aacA-aphD	Aminoglycoside (Gentamicin, Tobramycin)	0	0	0
	aadD	Aminoglycoside (Tobramycin)	0	0	0
	aphA3	Aminoglycoside (Kanamycin, Neomycin)	0	0	0
	sat	Streptothricin	0	0	0
	dfrS1	Trimethoprim	0	0	0
	far1	Fusidic acid	0	0	0
	Q6GD50	Hypothetical Fusidic Acid Resistance Protein	0	0	0
	mupA	Mupirocin	0	0	0
	sdrM	Putative Transport Protein (=tetEfflux)	100	100	100
	tet(K)	Tetracycline	12*B	0	0*G		0.007
	tet(M)	Tetracycline	2.94118	0	0
	cat (consensus)	Chloramphenicol	0	0	0
	fexA	Chloramphenicol, Florfenicol	0	0	0
	cfr	Phenicols, Lincosamides, Oxazolidinones (Linezolid), Pleuromutilins, Streptogramin A	0	0	0
	fosB	Metallothiol Transferase	38*S	73*G	19	0.024
	vanA	Vancomycin	0	0	0
	vanB	Vancomycin	0	0	1.28205
	vanZ	Vancomycin	0	0	0
	qacA	Unspecific Efflux Pump	0	0	0
	qacC (consensus)	Unspecific Efflux Pump	0	0	0
Virulence	tst1 ("bovine" allele, from RF122)	Toxic Shock Syndrome Toxin, allele from strain RF122	35*B	40*B	8*G, S		0.001	0.003
	tst1 (consensus)	Toxic Shock Syndrome Toxin	50*B	67*B	6*G, S		0	0
	sea	Enterotoxin A	2.94118	0	10.2564
	sea (320E)	Enterotoxin A, allele from 320E	0	0	8.97436
	sea (N315)	Enterotoxin A, allele from N315	8.82353	0	1.28205
	seb	Enterotoxin B	0	0	0
	sec	Enterotoxin C	50*B	67*B	15*G		0	0
	ORF CM14_probe1	Enterotoxin-like Protein (ORF CM14)	0*B	0*B	53*G, S		0	0
	sed	Enterotoxin D	0*B	0	13*G		0.022
	see	Enterotoxin E	0	0	0
	seg	Enterotoxin G	9*B	0*B	65*G, S		0	0
	seh	Enterotoxin H	2.94118	0	0
	sei	Enterotoxin I	9*B	0*B	65*G, S		0	0
	sej	Enterotoxin J	0	0	7.69231
	sek	Enterotoxin K	0	0	0
	sel	Enterotoxin L	50*B	67*B	15*G, S		0	0
	selm	Enterotoxin-like Protein M	9*B	0*B	64*G, S		0	0
	seln (consensus)	Enterotoxin-like Protein N	9*B	0*B	65*G, S		0	0
	seln (other than RF122)	Enterotoxin-like Protein N (other than RF122)	9*B	0*B	65*G, S		0	0
	selo	Enterotoxin-like Protein O	9*B	0*B	65*G, S		0	0
	selu	Enterotoxin-like Protein U	9*B	0*B	65*G, S		0	0
	seq	Enterotoxin Q	0	0	0
	ser	Enterotoxin R	0	0	7.69231
	egc enterotoxin gene cluster	Enterotoxin Gene Cluster (seg/sei/selm/seln/selo/selu)	9*B	0*B	65*G, S		0	0
	PVL	Pantone-Valentine Leukocidin	0	0	0
	lukD	Leukocidin D Component	91.1765	100	93.5897
	lukE	Leukocidin E Component	15*B	7*B	96*G, S		0	0
	lukF	Haemolysin Gamma/Leukocidin, Component B (F)	100	100	100
	lukM/lukF-PV (P83)	Bovine Leukocidin	21*S, B	93*G	72*G	0	0
	lukS	Haemolysin Gamma/Leukocidin, Component C (S)	100	100	97.4359
	lukS (ST22+ST45)	Haemolysin Gamma/Leukocidin, Component C (S), allele from ST22/ST45	100	100	23.0769
	lukX	Leukocidin/Haemolysin Toxin Family Protein	100	100	100
	lukY	Leukocidin/Haemolysin Toxin Family Protein	97.0588	100	98.7179
	lukY (ST30+ST45)	Leukocidin/Haemolysin Toxin Family Protein, allele from ST22/ST45	2.94118	0	2.5641
	hlgA	Haemolysin Gamma, Component A	97.0588	100	98.7179
	hl	Putative Membrane Protein similar to Haemolysin	100	100	98.7179
	hla	Haemolysin Alpha (Alpha Toxin)	100	100	100
	hlb	Haemolysine Beta (Phospholipase C)	97.0588	100	98.7179
	hld	Haemolysin Delta (Amphiphylic Membrane Toxin)	100	100	100
	hlIII (consensus)	Putative Haemolysin III	100	100	100
	hlIII (other than RF122)	Putative Haemolysin III (other than RF122)	23.5294	7*B	41*S			0.008
	un-disrupted hlb	Haemolysin Beta without Phage Insertion	88.2353	93.3333	87.1795
	sak	Staphylokinase	17.6471	6.66667	12.8205
	chp	Chemotaxis-inhibiting Protein (CHIPS)	2.94118	0	1.28205
	scn	Staphylococcal Complement Inhibitor (SCIN)	14.7059	6.66667	11.5385
	etA	Exfoliative Toxin Serotype A	0	0	0
	etB	Exfoliative Toxin Serotype B	0	0	0
	etD	Exfoliative Toxin D	0	0	0
	edinA	Epidermal Cell Differentiation Inhibitor A	0	0	0
	edinB	Epidermal Cell Differentiation Inhibitor B	44*B	20*B	0*G, S		0	0.004
	edinC	Epidermal Cell Differentiation Inhibitor C	0	0	0
	aur (consensus)	Aureolysin	100	100	97.4359
	aur (MRSA252)	Aureolysin, allele from MRSA252	5.88235	0	2.5641
	aur (other than MRSA252)	Aureolysin, allele from other than MRSA252	94.1176	100	98.7179
	splA	Serine Protease A	91.1765	100	89.7436
	splB	Serine Protease B	91.1765	100	96.1538
	splE	Serine Protease E	59*S, B	27*G	35*G	0.038	0.015
	sspA	Glutamylendopeptidase	100	100	98.7179
	sspB	Staphopain B, Protease	100	100	100
	sspP	Staphopain A (Staphylopain A), Protease	100	100	100
	ACME cluster	Arginine Catabolic Mobile Element	0	0	1.28205
	arcA-SCC	ACME-locus: Arginine Deiminase	0	0	0
	arcB-SCC	ACME-locus: Ornithincarbamoyltransferase	0	0	0
	arcC-SCC	ACME-locus: Carbamatkinase	0	0	0
	arcD-SCC	ACME-locus: Arginine/Ornithine Antiporter	0	0	0
agr-Typing	agrI (total)	Accessory Gene Regulator, Type 1	44*S	80*G, B	41*S	0.02		0.006
	agrII (total)	Accessory Gene Regulator, Type 2	6*B	0*B	59*G, S		0	0
	agrIII (total)	Accessory Gene Regulator, Type 3	50*S, B	20*G, B	0*G, S	0.047	0	0.004
	agrIV (total)	Accessory Gene Regulator, Type 4	0	0	3.84615
SCCmec-Typing	mecA	Methicillin, Oxacillin and all Beta-Lactams, defining MRSA	0	0	0
	mecI	Methicillin-Resistance Regulatory Protein	0	0	0
	mecR	Signal Transducer Protein MecR1	0	0	0
	ugpQ	Glycerophosphoryl-diester-Phosphodiesterase, associated with mecA	0	0	0
	ccrA-1	Cassette Chromosome Recombinase A, type 1	0	0	0
	ccrA-2	Cassette Chromosome Recombinase A, type 2	0*B	0	13*G		0.022
	ccrA-3	Cassette Chromosome Recombinase A, type 3	0	0	0
	ccrA-4	Cassette Chromosome Recombinase A, type 4	0	0	0
	ccrAA (MRSAZH47)	Cassette Chromosome Recombinase A, type ZH47	0	0	1.28205
	ccrB-1	Cassette Chromosome Recombinase B, type 1	0	0	0
	ccrB-2	Cassette Chromosome Recombinase B, type 2	0*B	0	13*G		0.022
	ccrB-3	Cassette Chromosome Recombinase B, type 3	0	0	0
	ccrB-4	Cassette Chromosome Recombinase B, type 4	0	0	0
	ccrC (85-2082)	Cassette Chromosome Recombinase C	0	0	0
	merA	Mercury Resistance Operon, Hg(II) Reductase	0	0	0
	merB	Mercury Resistance Operon, Alkylmercury Lyase	0	0	0
	kdpA-SCC	Potassium-transporting ATPase A, chain 2	0	0	0
	kdpB-SCC	Potassium-transporting ATPase B, chain 1	0	0	0
	kdpC-SCC	Potassium-transporting ATPase C, chain 2	0	0	0
	kdpD-SCC	Sensor Histidine Kinase (Sensor Protein located in kdp operon)	0	0	0
	kdpE-SCC	KDP Operon Transcriptional Regulatory Protein (DNA-binding Response Regulator)	0	0	0
	plsSCC (COL)	Plasmin-sensitive Surface Protein	0	0	0
	Q9XB68-dcs	Hypothetical Protein Historical Name: CN050 Synonyms: dcs	0	0	0
	xylR	Homolog of Xylose Repressor, associated with SCCmec-elements	0	0	0
Capsule/Biofilm	cap1 (total)	Capsule Type 1	0	0	0
	cap5 (total)	Capsule Type 5	9*B	7*B	38*G		0.001	0.013
	cap8 (total)	Capsule Type 8	91*B	93*B	62*G		0.001	0.013
	capH1	Capsular Polysaccharide Synthesis Enzyme CapH Capsule Type 1	0	0	0
	capJ1	O-Antigen Polymerase CapJ Capsule Type 1	0	0	0
	capK1	Capsular Polysaccharide Biosynthesis Protein CapK Capsule Type 1	0	0	0
	capH5	Capsular Polysaccharide Synthesis Enzyme CapH Capsule Type 5	9*B	7*B	38*G		0.001	0.013
	capJ5	O-Antigen Polymerase CapJ Capsule Type 5	9*B	7*B	38*G		0.001	0.013
	capK5	Capsular Polysaccharide Biosynthesis Protein CapK Capsule Type 5	9*B	7*B	38*G		0.001	0.013
	capH8	Capsular Polysaccharide Synthesis Enzyme CapH Capsule Type 8	91*B	93*B	62*G		0.001	0.013
	capI8	Capsular Polysaccharide Synthesis Enzyme CapI Capsule Type 8	91*B	93*B	62*G		0.001	0.013
	capJ8	O-Antigen Polymerase CapJ Capsule Type 8	91*B	93*B	62*G		0.001	0.013
	capK8	Capsular Polysaccharide Biosynthesis Protein CapK Capsule Type 8	91*B	93*B	62*G		0.001	0.013
	icaA	Intercellular Adhesion Protein A (N-glycosyltransferase)	100	100	98.7179
	icaC	Intercellular Adhesion Protein C	100	100	98.7179
	icaD	Biofilm PIA Synthesis Protein D	100	100	98.7179
	bap	Surface Protein Involved in Biofilm Formation	0	0	0
MSCRAMMs/Adhesion	bbp (total & consensus)	Bone Sialoprotein-Binding Protein	97.0588	100	93.5897
	bbp (COL+MW2)	Bone Sialoprotein-Binding Protein, allele from COL/MW2	8.82353	0	11.5385
	bbp (MRSA252)	Bone Sialoprotein-Binding Protein, allele from MRSA252	2.94118	0	1.28205
	bbp (Mu50)	Bone Sialoprotein-Binding Protein, allele from Mu50	6*B	20	22*G		0.031
	bbp (RF122)	Bone Sialoprotein-Binding Protein, allele from RF122	0*B	0*B	51*G, S		0	0
	bbp (ST45)	Bone Sialoprotein-Binding Protein, allele from ST45	8.82353	0	1.28205
	clfA (total & consensus)	Clumping Factor A	100	100	98.7179
	clfA (COL+RF122)	Clumping Factor A, allele from COL/RF122	55.8824	27*B	86*S			0
	clfA (MRSA252)	Clumping Factor A, allele from MRSA252	2.94118	0	55.1282
	clfA (Mu50+MW2)	Clumping Factor A, allele from Mu50/MW2	44.1176	73*B	99*S			0.002
	clfB (total &consensus)	Clumping Factor B	100	100	100
	clfB (COL+Mu50)	Clumping Factor B, allele from COL/Mu50	2.94118	0	12.8205
	clfB (MW2)	Clumping Factor B, allele from MW2	5.88235	0	53.8462
	clfB (RF122)	Clumping Factor B, allele from RF122	91.1765	100	60.2564
	cna	Collagen-Binding Adhesin	14.7059	0	8.97436
	ebh (consensus)	Cell Wall Associated Fibronectin-Binding Protein	100	100	98.7179
	eno	Enolase	100	100	100
	fib	Fibrinogen Binding Protein	94.1176	93.3333	98.7179
	fib (MRSA252)	Fibrinogen Binding Protein, allele from MRSA252	5.88235	0	2.5641
	ebpS	Cell Surface Elastin Binding Protein	100	100	98.7179
	ebpS (01-1111)	Cell Surface Elastin Binding Protein, allele from ST45	29*S, B	73*G, B	3*G, S	0.005	0	0
	ebpS (COL)	Cell Surface Elastin Binding Protein, allele from COL	8.82353	0	19.2308
	fnbA (total & consensus)	Fibronectin-Binding Protein A	100	100	94.8718
	fnbA (COL)	Fibronectin-Binding Protein A, allele from COL	0*B	6.66667	14*G		0.015
	fnbA (MRSA252)	Fibronectin-Binding Protein A, allele from MRSA252	8.82353	0	7.69231
	fnbA (Mu50+MW2)	Fibronectin-Binding Protein A, allele from Mu50/MW2	5.88235	0	1.28205
	fnbA (RF122)	Fibronectin-Binding Protein A, allele from RF122	0*B	0*B	51*G, S		0	0
	fnbB (COL)	Fibronectin-Binding Protein B, allele from COL	0*B	0	13*G		0.022
	fnbB (COL+Mu50+MW2)	Fibronectin-Binding Protein B, allele from COL/Mu50/MW2	35.2941	60	48.7179
	fnbB (Mu50)	Fibronectin-Binding Protein B, allele from Mu50	2.94118	7*B	33*S			0.03
	fnbB (MW2)	Fibronectin-Binding Protein B, allele from MW2	2.94118	0	0
	fnbB (ST15)	Fibronectin-Binding Protein B, allele from ST15	0	0	5.12821
	fnbB (ST45-2)	Fibronectin-Binding Protein B, allele from ST45	5.88235	0	1.28205
	map (total)	Major Histocompatibility Complex Class II Analog Protein	97.0588	100	100
	map (COL)	Major Histocompatibility Complex Class II Analog Protein, allele from COL	82.3529	100	93.5897
	map (MRSA252)	Major Histocompatibility Complex Class II Analog Protein, allele from MRSA252	5.88235	0	1.28205
	map (Mu50+MW2)	Major Histocompatibility Complex Class II Analog Protein, allele from Mu50/MW2	44.1176	66.6667	65.3846
	sdrC (total & consensus)	Ser-Asp Rich Fibrinogen-Binding, Bone Sialoprotein-Binding Protein C	100	100	100
	sdrC (B1)	Ser-Asp Rich Fibrinogen-Binding, Bone Sialoprotein-Binding Protein C, allele from B1	0	0	1.28205
	sdrC (COL)	Ser-Asp Rich Fibrinogen-Binding, Bone Sialoprotein-Binding Protein C, allele from COL	82*B	93*B	21*G, S		0	0
	sdrC (Mu50)	Ser-Asp Rich Fibrinogen-Binding, Bone Sialoprotein-Binding Protein C, allele from Mu50	11.7647	6.66667	26.9231
	sdrC (MW2+MRSA252+RF122)	Ser-Asp Rich Fibrinogen-Binding, Bone Sialoprotein-Binding Protein C, allele from MW2/MRSA252/RF122	8.82353	6.66667	67.9487
	sdrC (other than MRSA252+RF122)	Ser-Asp Rich Fibrinogen-Binding, Bone Sialoprotein-Binding Protein C, allele from other than MRSA252/RF122	18*B	7*B	41*G, S		0.013	0.008
	sdrD (COL+MW2)	Ser-Asp Rich Fibrinogen-Binding, Bone Sialoprotein-Binding Protein D, allele from COL/MW2	2.94118	0	14.1026
	sdrD (consensus)	Ser-Asp Rich Fibrinogen-Binding, Bone Sialoprotein-Binding Protein D	97*B	100*B	37*G, S		0	0
	sdrD (Mu50)	Ser-Asp Rich Fibrinogen-Binding, Bone Sialoprotein-Binding Protein D, allele from Mu50	20.5882	53.3333	20.5128
	sdrD (other)	Ser-Asp Rich Fibrinogen-Binding, Bone Sialoprotein-Binding Protein D, allele from other than COL/MW2/MRSA252	5.88235	0	2.5641
	vwb (total & consensus)	van Willebrand Factor - Binding Protein	100	100	98.7179
	vwb (COL+MW2)	van Willebrand Factor - Binding Protein, allele from COL/MW2	2.94118	0	12.8205
	vwb (MRSA252)	van Willebrand Factor - Binding Protein, allele from MRSA252	5.88235	0	2.5641
	vwb (Mu50)	van Willebrand Factor - Binding Protein, allele from Mu50	2.94118	0	5.12821
	vwb (RF122)	van Willebrand Factor - Binding Protein, allele from RF122	0*B	7*B	72*G, S		0	0
	sasG (total)	Staphylococcus aureus Surface Protein G	12*B	7*B	45*G, S		0	0.004
	sasG (COL+Mu50)	Staphylococcus aureus Surface Protein G, allele from COL/Mu50	3*B	7*B	45*G, S		0	0.004
	sasG (MW2)	Staphylococcus aureus Surface Protein G, allele from MW2	9*B	0	0*G		0.026
	sasG (other than MRSA252+RF122)	Staphylococcus aureus Surface Protein G, allele from other than MRSA252/RF122	12*B	7*B	45*G, S		0	0.004
Immunevasion/Misc.	isaB	Immunodominant Antigen B	88.2353	33*B	100*S			0
	isaB (MRSA252)	Immunodominant Antigen B, allele from MRSA252	24*S, B	67*G, B	100*G, S	0.005	0	0
	mprF (COL+MW2)	Lysylphosphatidylglycerol Synthetase (Defensin Resistance), allele from COL/MW2	58.8235	27*B	92*S			0
	mprF (Mu50+MRSA252)	Lysylphosphatidylglycerol Synthetase (Defensin Resistance), allele from Mu50/MRSA252	11.7647	13.3333	8.97436
	isdA (consensus)	Transferrin-Binding Protein	100	100	98.7179
	isdA (MRSA252)	Transferrin-Binding Protein, allele from MRSA252	8.82353	0	2.5641
	isdA (other than MRSA252 )	Transferrin-Binding Protein, allele from other than MRSA252	91.1765	100	97.4359
	Imrp	Hypothetical Transporter Protein	24*B	7*B	100*G, S		0	0
	ImrP (RF122)_probe1	Hypothetical Transporter Protein, allele from RF122	76.4706	93*B	59*S			0.008
	Q2YUB3	Multidrug Resistance Protein	0*B	0*B	82*G, S		0	0
	hsdS1 (RF122)	Site-specific Deoxyribonuclease Subunit Type 1, allele from RF122	0*B	0*B	51*G, S		0	0
	hsdS2 (MRSA252)	Site-specific Deoxyribonuclease Subunit Type 2, allele from MRSA252	3	0	2.5641
	hsdS2 (Mu50+N315+COL+USA300+NCTC8325)	Site-specific Deoxyribonuclease Subunit Type 2, allele from Mu50/N315/COL/USA300/NCTC8325	6*B	0*B	21*G, S		0.042	0.045
	hsdS2 (MW2+MSSA476)	Site-specific Deoxyribonuclease Subunit Type 2, allele from MW2/MRSA476	50	20	37
	hsdS2 (RF122)	Site-specific Deoxyribonuclease Subunit Type 1, allele from RF122	44.1176	20*B	50*S			0.029
	hsdS3 (all other than RF122+ MRSA252)	Site-specific Deoxyribonuclease Subunit Type 3, allele from any other than MRSA252 / RF122	35.2941	73.3333	64.1026
	hsdS3 (CC51+ MRSA252)	Site-specific Deoxyribonuclease Subunit Type 3, allele from CC51/MRSA252	35*S, B	73*G, S	0*G, S	0.015	0	0
	hsdS3 (COL+USA300+NCTC8325+MW2+MSSA476+RF122)	Site-specific Deoxyribonuclease Subunit Type 3, allele from COL/USA300/NCTC8325/MW2/MSSA476/RF122	47*B	20*B	71*G, S		0.016	0
	hsdS3 (MRSA252)	Site-specific Deoxyribonuclease Subunit Type 3, allele from MRSA252	2.94118	0	0
	hsdS3 (Mu50+N315)	Site-specific Deoxyribonuclease Subunit Type 3, allele from Mu50/N315	2.94118	0	1.28205
	hsdSx (CC15)	Site-specific Deoxyribonuclease Subunit Type X, allele from CC15	35.2941	73.3333	1.28205
	hsdSx (CC25)	Site-specific Deoxyribonuclease Subunit Type X, allele from CC25	58.8235	46.6667	85
	hsdSx (etd)	Site-specific Deoxyribonuclease Subunit Type X, allele from etd	59*S, B	20*G, B	1*G, S	0.013	0	0.013
	Q2FXC0	Hypothetical Protein, next to Serine Protease Operon	5.88235	0	13
	Q7A4X2	Hypothetical Protein, next to entG	47*S, B	80*G	86*G	0.031	0
	hysA1 (MRSA252)	Hyaluronate Lyase A1, MRSA252	12*B	0	0*G		0.007
	hysA1 (MRSA252+RF122) and/or hysA2 (COL+USA300)	Hyalunorate Lyase A1, alleles from MRSA252/RF122 and Hyalunorate Lyase A2, alleles from COL/USA300	9*B	0*B	64*G, S		0	0
	hysA1 (MRSA252+RF122) and/or hysA2 (consensus)	Hyalunorate Lyase A1, alleles from MRSA252/RF122 and Hyalunorate Lyase A2, all alleles	100	100	100
	hysA2 (all other than COL+USA300+NCTC8325)_probe1	Hyaluronate Lyase A2, any other allele than COL/USA300 /NCTC8325	97.0588	100	86
	hysA2 (all other than MRSA252)	Hyaluronate Lyase A2, any other allele than MRSA252	6*B	0*B	64*G, S		0	0
	hysA2 (COL+USA300+NCTC8325)	Hyaluronate Lyase A2, COL/USA300/NCTC8325	9*B	0*B	64*G, S		0	0
	hysA2 (MRSA252)	Hyaluronate Lyase A2, MRSA252	2.94118	0	0
set/ssl Genes	setB1	Staphylococcal Superantigen-like Protein B1	100	100	98.7179
	setB2	Staphylococcal Superantigen-like Protein B2	82.3529	86.6667	98.7179
	setB2 (MRSA252)	Staphylococcal Superantigen-like Protein B2, allele from MRSA252	5.88235	0	0
	setB3	Staphylococcal Superantigen-like Protein B3	94.1176	100	98.7179
	setB3 (MRSA252)	Staphylococcal Superantigen-like Protein B3, allele from MRSA252	5.88235	0	1.28205
	setC/selx	Staphylococcal Superantigen-like Protein C/SAg Gene Homolog, SAUSA300_0370	97.0588	100	98.7179
	ssl01/set6 (COL)	Staphylococcal Superantigen-like Protein 1, allele from COL	20.5882	6.66667	7.69231
	ssl01/set6 (MRSA252)	Staphylococcal Superantigen-like Protein 1, allele from MRSA252	8.82353	0	1.28205
	ssl01/set6 (Mu50+N315)	Staphylococcal Superantigen-like Protein 1, allele from Mu50/N315	29.4118	13.3333	12.8205
	ssl01/set6 (MW2+MSSA476)	Staphylococcal Superantigen-like Protein 1, allele from MW2/MSSA476	35*S, B	73*G, B	9*G, S	0.015	0.001	0
	ssl01/set6 (other alleles)	Staphylococcal Superantigen-like Protein 1, all other alleles	5.88235	0	80.7692
	ssl01/set6 (RF122)	Staphylococcal Superantigen-like Protein 1, allele from RF122	0	6.66667	78
	ssl02/set7	Staphylococcal Superantigen-like Protein 2	94.1176	100	100
	ssl03/set8	Staphylococcal Superantigen-like Protein 3	88.2353	93.3333	92.3077
	ssl03/set8 (MRSA252, SAR0424)	Staphylococcal Superantigen-like Protein 3, allele from MRSA252/SAR0424	2.94118	0	0
	ssl04/set9	Staphylococcal Superantigen-like Protein 4	91.1765	93*B	46*S			0.001
	ssl04/set9 (MRSA252, SAR0425)	Staphylococcal Superantigen-like Protein 4, allele from MRSA252/SAR0425	5.88235	0	5.12821
	ssl05/set3	Staphylococcal Superantigen-like Protein 5	11.7647	6.66667	93.5897
	ssl05/set3 (MRSA252)	Staphylococcal Superantigen-like Protein 5, allele from MRSA252	5.88235	0	1.28205
	ssl05/set3 (RF122, probe-611)	Staphylococcal Superantigen-like Protein 4, allele from RF122	52.9412	20	82.0513
	ssl06 (NCTC8325+MW2)	Staphylococcal Superantigen-like Protein 6, allele from NCTC8325/MW2	44*B	73*B	21*G, S		0.011	0
	ssl06/set21	Staphylococcal Superantigen-like Protein 6	41*S, B	73*G, B	21*G, S	0.038	0.022	0
	ssl07/set1	Staphylococcal Superantigen-like Protein 7	88.2353	100	98.7179
	ssl07/set1 (AF188836)	Staphylococcal Superantigen-like Protein 7, allele from AF188836	2.94118	0	1.28205
	ssl07/set1 (MRSA252)	Staphylococcal Superantigen-like Protein 7, allele from MRSA252	2.94118	0	5.12821
	ssl08/set12	Staphylococcal Superantigen-like Protein 8	88.2353	100	97.4359
	ssl09/set5	Staphylococcal Superantigen-like Protein 9	94.1176	100	94.8718
	ssl09/set5 (MRSA252)	Staphylococcal Superantigen-like Protein 9, allele from MRSA252	5.88235	0	1.28205
	ssl10 (RF122)	Staphylococcal Superantigen-like Protein 10, allele from RF 122	32.3529	6.66667	57.6923
	ssl10/set4	Staphylococcal Superantigen-like Protein 10	68*S	93*G	73.0769	0.052
	ssl10/set4 (MRSA252)	Staphylococcal Superantigen-like Protein 10, allele from MRSA252	5.88235	0	8.97436
	ssl11/set2 (COL)	Staphylococcal Superantigen-like Protein 11, allele from COL	0*B	0	13*G		0.022
	ssl11/set2 (MRSA252)	Staphylococcal Superantigen-like Protein 11, allele from MRSA252	5.88235	0	0
	ssl11+set2 (Mu50+N315)	Staphylococcal Superantigen-like Protein 11, allele from Mu50/N315	2.94118	0	0
	ssl11+set2 (MW2+MSSA476)	Staphylococcal Superantigen-like Protein 11, allele from MW2/MSSA476	3*B	0*B	51*G, S		0	0
